# Supplementary material for: Mechanical strain promotes skin fibrosis through LRG-1 induction mediated by ELK1 and ERK signalling
Source: Commun Biol. 2019 Oct 4;2:359. doi: 10.1038/s42003-019-0600-6 (PMC6778114; doi:10.1038/s42003-019-0600-6)
Supplement: Supplementary file 2 — Supplementary Data [file 42003_2019_600_MOESM2_ESM.xlsx]

## Sheet: Fig. 1
Fig. 1C					Fig. 1E
CD31 Immunohistochemistry	Normal skin	Atrophic scar	Hypertrophic scar		PCR	Normal skin		Atrophic scar		Hypertrophic scar
	0.718	0.95	5.676			LRG-1	GAPDH	LRG-1	GAPDH	LRG-1	GAPDH
	0.4	0.935	7.534			0.5373	1.041	1.95	0.562	6.312	0.916
	1.013	1.662	6.165			1.6053	0.469	1.758	0.652	6.6	0.907
	0.42	2.664	4.827			0.3837	0.608	2.533	1.495	6.8	0.903
	0.323	0.856	6.768			0.9	0.951	1.08	1.176	5.7	0.922
	1.394	0.475	6.37			0.13	1.013	1.104	1.07	5.237	1.041
	0.688	0.675	7.481			1.4647	1.009	1.7	1.071	6.009	0.921
	0.655	2.348	6.092			1.2	0.992	1.615	0.917	5.988	0.922
	1.453	2.052	9.565			1.1	0.997	2.723	0.993	6.132	1.063
	0.696	0.622	6.953			0.7638	1.099	2.157	1.025	5.831	0.96
	0.987	1.659	6.68			0.2733	0.992	1.344	0.979	6.504	1.05
	2.46	0.951	6.29			1.0608	1.006	1.187	1.037	5.264	1.055
	1.573	1.088	6.628			1.3267	1.051	1.558	0.96	5.8332	1.051
	0.607	0.639	7.35			1.9795	1.077	0.7	0.998	5.8428	0.449
	2.78	0.695	7.768			0.9198	1.055	2.273	0.996	5.2428	0.41
	0.601	1.032	6.07			1.1536	1.008	2.208	0.997	6.7	1.058
	1.597	0.551	5.545			1.3	1.007	2	0.987	5.994	1.699
	0.623	0.682	7.439			1.16	0.953	1.896	0.99	4.7	0.945
	0.69	1.528	5.547			1.5355	1.012	1.981	0.983	7.308	0.94
	0.677	1.779	7.293			0.6042	1.363	1.777	0.98	4.0078	1.699
						1	1.546	1.978	1.091	4.3476	1.19
Fig. 1D
LRG-1 Immunohistochemistry	Normal skin	Atrophic scar	Hypertrophic scar		Fig. 1F
	2.744	3.554	18.005		LRG-1 Western blot	Normal skin	Atrophic scar	Hypertrophic scar
	0.411	2.199	14.052			1.17	0.95	3.79
	0.571	0.669	17.054			0.74	0.35	3.36
	0.463	0.714	15.001			1.32	1.03	3.86
	2.447	0.592	15.193			1.2	0.67	3.15
	0.66	0.646	15.279			0.9	0.79	3.65
	0.639	1.265	14.193			0.91	1.48	3.26
	1.221	0.486	14.256			0.99	1.09	3.01
	0.685	0.416	13.232			1.11	1.02	5.12
	1.263	0.516	15.744			0.96	1.31	4.27
	0.654	0.806	14.192			0.7	0.92	3.95
	0.533	0.755	14.312			1.01	1.17	3.77
	0.711	0.613	12.842			0.9	0.97	4.69
	2.763	0.674	13.933			1.09	1	4.12
	0.652	0.831	13.997			0.96	1.2	2.86
	0.701	0.669	14.665			1.07	0.93	3.98
	0.703	0.56	12.305			1.06	0.68	3.67
	0.522	2.189	11.244			0.97	0.71	3.41
	0.821	3.308	12.759			0.88	1	3.97
	1.461	2.207	13.013			0.96	0.53	3.58
						1.15	0.67	4.24

## Sheet: Fig. 2
Fig. 2A
EdU+ cells(%)	Control	LRG-1 300 ng/ml	LRG-1 500 ng/ml
	39.95	58.21	75.05
	35.05	66.3	78.56
	46.33	52.31	62.25
Fig. 2B
Apoptosis cells (%)	Control	LRG-1 300 ng/ml	LRG-1 500 ng/ml
	3.84	6.35	5.92
	4.693	5.43	4.53
	6.31	3.52	7.52
Fig. 2C
Cell migration (%)	Control	LRG-1 300 ng/ml	LRG-1 500 ng/ml
	31.4	87.8	98.61
	25.6	82.9	95.4
	18.1	72.16	87.83
Fig. 2D
Cumulative tube length / FV (μm)	Control	LRG-1 300 ng/ml	LRG-1 500 ng/ml
	3640	4650	7400
	2890	4200	6800
	2470	3750	6200

## Sheet: Fig. 3
Fig. 3A				Fig. 3B
LRG-1 Immunohistochemistry	Control	Loaded		PCR	Loaded		Loaded+AAV5-shCtrl		Loaded+AAV5-shLRG-1
	0.392	18.209			LRG-1	GAPDH	LRG-1	GAPDH	LRG-1	GAPDH
	0.375	20.375			1.16	0.99	1.07	0.98	0.22	1.02
	4.028	19.811			0.92	0.93	1.19	0.99	0.25	1.01
	0.432	11.824			0.97	1.02	1.02	1.08	0.52	1
	0.447	18.803			0.99	0.87	0.76	1.05	0.2	0.93
	0.563	18.765			1.05	1.01	1.38	1.02	0.29	0.82
	2.037	20.857			1.18	0.88	0.97	1.14	0.15	0.94
	0.634	17.919			0.87	1.08	0.8	1	0.14	0.97
	0.91	18.89			1.02	1.04	1.04	0.98	0.07	1.08
	0.867	18.405			1.33	1.08	0.57	1.17	0.32	1.26
	0.969	19.229			0.95	0.83	0.96	0.96	0.27	1
	0.854	18.394			1.01	1.11	1.03	0.95	0.65	0.86
	0.847	17.394			1.22	0.97	1.1	0.81	0.12	1.02
	1.1	19.986			1.04	1.02	1.33	1.22	0.4	0.93
	0.916	18.986			0.72	0.93	0.81	0.98	0.36	1.32
					1.07	1.05	1.47	1.05	0.09	0.97
Fig. 3C					Fig. 3D
LRG-1 Immunohistochemistry	Loaded	Loaded+AAV5-shCtrl	Loaded+AAV5-shLRG-1		CD31 Immunohistochemistry	Loaded	Loaded+AAV5-shCtrl	Loaded+AAV5-shLRG-1
	0.726	0.939	0.236			1.102	0.711	0.294
	1.247	0.723	0.215			0.724	1.173	0.044
	0.978	0.695	0.104			1.04	0.705	0.142
	0.983	1.357	0.106			1.006	1.139	0.197
	0.967	1.055	0.114			1.096	0.953	0.228
	1.201	1.157	0.19			1.054	0.928	0.177
	0.977	0.936	0.112			1.087	0.973	0.143
	0.963	1.039	0.124			1.004	0.996	0.199
	0.978	0.96	0.133			1.034	0.956	0.167
	0.988	0.94	0.126			1.055	1.099	0.172
	1.102	0.945	0.116			1.086	1.012	0.197
	0.977	0.989	0.126			1.095	1.051	0.181
	1.085	0.997	0.044			1.216	0.98	0.197
	0.954	0.979	0.084			1.049	1.072	0.087
	0.988	0.996	0.091			1.028	1.077	0.299
Fig. 3F					Fig. 3E
Gross sections (mm2)	Loaded	Loaded+AAV5-shCtrl	Loaded+AAV5-shLRG-1		Gross scar (mm2)	day 4			day 7			day 10			day 14			day 21
	6.51	3.33	1.63			Loaded	Loaded+AAV5-shCtrl	Loaded+AAV5-shLRG-1	Loaded	Loaded+AAV5-shCtrl	Loaded+AAV5-shLRG-1	Loaded	Loaded+AAV5-shCtrl	Loaded+AAV5-shLRG-1	Loaded	Loaded+AAV5-shCtrl	Loaded+AAV5-shLRG-1	Loaded	Loaded+AAV5-shCtrl	Loaded+AAV5-shLRG-1
	5.15	4.59	0.35			3.29	2.36	1.94	8.44	9.65	6.15	23.64	24.97	10.46	42.95	31.29	13.99	50.32	46.18	12.69
	5.77	4.09	0.96			3.88	3.29	2.27	8.92	11.02	10.31	25.52	26.93	13.01	45.9	41.54	21.62	52.79	52.87	17.43
	4.48	6.1	1.69			4.55	3.05	2.74	9.66	10.26	10.77	26.1	25.83	14.9	48.2	32.5	22.08	59.84	57.56	18.41
	3.15	5.55	1.36			5.52	4.02	3.73	12.31	12.39	10.9	28.65	29.28	15.77	51.59	41.98	22.26	64.56	59.56	19.48
	5	4.56	0.98			5.52	4.31	4.09	12.63	12.66	11.55	32.17	30.57	16.13	52.23	42.33	22.91	63.02	59.64	21.8
	5.17	4.13	1.54			6.92	4.93	4.92	16.31	12.82	12.36	36.5	31.87	16.7	57.79	42.47	24.66	64.18	48.64	21.88
	4.16	3.63	1.03			6.06	5.11	5.27	14.94	13.72	13.68	35.25	32.97	17.67	55.48	47.61	25.55	61.45	61.57	25.59
	5.01	4.54	1.02			6.72	6.09	5.5	15.21	14.94	13.96	36.19	39.41	18.42	57.13	51.1	27.57	69.03	61.87	19.83
	4.91	5.63	0.95			5.86	6.01	8.15	13.31	14.7	19.17	32.98	38.72	21.36	52.26	48.74	38.44	56.89	54.04	19.75
	5.55	5.21	0.25			9.75	6.51	2.08	18.6	15.2	9.76	38.27	40.19	11.92	69.45	51.74	20.14	64.89	65.54	22.93
	3.02	3.18	1.25			3.89	3.19	4.34	9.55	10.5	11.78	25.79	26.32	16.49	46.76	38.83	23.58	48.79	67.85	13.6
	4.27	4	0.57			5.27	3.27	5.16	11.79	10.76	13.29	26.94	26.87	17.07	50.73	40.03	25.24	62.04	58.67	16.3
	4.02	5.23	1.2			2.26	6.67	4.7	6.14	16.43	11.82	22.06	41.19	16.69	34.24	53.99	23.8	77.14	64.32	10.16
	5.57	4.09	0.49			6.79	6.19	6.52	16.15	15.2	15.74	36.27	39.43	20.11	57.41	51.37	33.24	53.1	60.21	17.02
						8.95	6.52	7.23	16.67	16.35	17.47	38.07	40.57	20.26	63.65	52.66	34.38	65.55	61.44	19.27
						9.03	4.95	2.01	17.7	13.58	9.28	38.11	32.61	10.64	65.35	42.53	14.1
						3.5	3.92	8.39	8.88	12.33	21.45	25.39	27.42	22.04	43.91	41.6	39.77
						6	8.21	1.86	13.55	18.98	5.27	35	42.35	10.06	53.37	68.64	13.55
						9.14	6.8	2.25	18.01	17.95	10.29	38.14	41.65	12.99	66.34	59.91	20.96
						2.13	9.8	1.8	6.02	19.08	4.47	21.09	42.44	7.24	32.41	69.16	9.84
						4.73	7.41	2.55	10.69	18.8	10.75	26.34	41.83	14.86	48.25	64.99	21.98
						3.26	4.09	5.02	8.01	12.4	13.11	22.98	29.69	16.78	42.7	42.21	24.91
						5.32	4.74	5.32	12.04	12.67	13.71	27.35	30.72	18.26	51.42	42.39	25.81
						8.67	4.28	5.52	16.53	12.53	14.05	37.71	29.98	19.15	59.09	42.29	32.57
						3.76	3.36	5.18	8.9	11.85	13.66	25.49	27.23	17.51	45.03	41.59	25.24
						6.06	6.76	3.27	14.64	16.61	10.81	35.25	41.49	15.61	53.95	59.37	22.1
						7.27	5.5	2.53	16.5	14.55	10.7	37.69	36.11	14.24	58.21	47.61	21.74
						5.99	5.04	3.97	13.38	13.61	11.32	33.94	32.89	16.11	53.26	45.83	22.61
						6.23	5.93	4.15	15.21	14.59	11.72	36.17	37.5	16.28	56.4	47.76	23.06
						4.75	6.07	3.79	11.5	14.89	11.08	26.66	39.19	15.91	50.59	49.74	22.35

## Sheet: Fig. 4
Fig. 4B							Fig. 4D
Western blot-Fibroblasts							PCR
TGF-β1 (ng/ml)	0	2	5	10	15		ANKRD1-Fibroblasts
LRG-1 expression	1.084	0.988	1.01	1.015	1.099		Loading intensity
	1.046	1.026	0.879	0.943	1.047		0	1.301	1.2	0.7
	0.978	0.912	0.919	0.865	0.974		0.05	6.7	4.3	4.6
							0.1	7.93	5.1	5.9
Western blot-HUVEC							0.15	7.96	7.85	6.7
TGF-β1 (ng/ml)	0	2	5	10	15		0.2	9.03	7.2	8.1
LRG-1 expression	1.086	1.053	1.057	1.077	1.042
	1.01	0.921	1.013	0.949	0.95		ANKRD1-HUVEC
	0.921	0.831	0.952	1.001	0.874		Loading intensity
							0	1.4	1.11	0.602
Fig. 4C							0.05	3.01	4.02	2
Western blot-Fibroblasts							0.1	7.8	7.4	6.4
LPS (ng/ml)	0	100	200	300	500		0.15	7.4	7.9	5.7
LRG-1 expression	1.125	0.99	1.09	1.071	0.943		0.2	7.2	6.1	5.011
	1.021	1.043	1.128	1.119	1.045
	1.023	0.883	0.996	0.988	0.877
Western blot-HUVEC
LPS (ng/ml)	0	100	200	300	500
LRG-1 expression	1.009	1.041	1.008	1.166	0.981
	1.094	1.135	1.088	1.058	1.036
	0.914	0.93	0.925	1.103	0.908
Fig. 4E
Western blot-Fibroblasts
Loading time (h)	0	3	6	12	24
LRG-1 expression	1.107	1.502	3.12	3.271	3.063
	1.036	1.3	3.198	3.231	2.998
	0.964	1.189	3.06	3.164	2.935
Western blot-HUVEC
Loading time (h)	0	3	6	12	24
LRG-1 expression	1.125	1.01	0.999	1.021	1.159
	1.014	0.941	0.895	0.945	1.011
	0.908	0.824	0.836	0.871	0.933
Fig. 4F
Western blot-Fibroblasts
Loading intensity (%)	0	5	10	15	20
LRG-1 expression	1.104	1.65	3.89	3.55	3.642
	1.024	1.65	3.81	3.57	3.712
	0.964	1.52	3.74	3.38	3.464
Western blot-HUVEC
Loading intensity (%)	0	5	10	15	20
LRG-1 expression	1.098	1.04	1.045	1.03	0.85
	1.025	1.02	0.945	1.09	1.01
	0.962	0.953	1.01	0.976	0.99

## Sheet: Fig. 5
Fig. 5A							Fig. 5B
Western blot-p-FAK							Western blot-LRG-1	Control	Loaded	Loaded + FAK-I
Loading time (h)	0	0.5	1	2	3			0.95	3.35	1.66
	1.04	1.53	3.56	4.17	4.56			1.06	3.33	1.46
	1.093	1.253	3.25	3.77	4.25			1.09	3.16	1.43
	0.984	1.697	3.88	3.82	5.22
Fig. 5C							Fig. 5D
Western blot-p-JNK							Western blot-LRG-1	Control	Loaded	Loaded + JNK-I	Loaded + ERK-I	Loaded + p38-I
Loading time (h)	0	0.5	1	2	3			1.03	3.14	2.82	0.97	3.13
	1.05	0.88	0.78	1.22	1.8			1	3.16	2.74	1.17	2.58
	1.02	0.99	1.02	1.08	1.63			0.97	2.77	3.07	1.07	3.07
	0.95	1.082	1.06	1	1.67
							Fig. 5E
Western blot-p-ERK							Western blot-p-ERK	Control	Loaded	Loaded + FAK-I
Loading time (h)	0	0.5	1	2	3			1.05	5.19	1.78
	1.03	1.07	3.98	5.44	4.881			0.95	4.79	1.77
	1.001	1.21	4.01	5.58	5.21			1.002	4.96	1.39
	0.97	1.12	3.64	5.09	4.62
Western blot-p-p38
Loading time (h)	0	0.5	1	2	3
	1.08	1.25	1.01	1.48	1.09
	1.13	1.12	1.043	1.32	1.35
	0.94	0.99	0.77	1.35	1.31

## Sheet: Fig. 6
Fig. 6A					Fig. 6B
p-FAK Immunohistochemistry-human	Normal skin	Atrophic scar	Hypertrophic scar		p-ERK Immunohistochemistry-human	Normal skin	Atrophic scar	Hypertrophic scar
	0.519	1.658	12.506			1.804	1.508	13.579
	1.011	0.587	14.57			0.502	1.614	23.786
	1.017	0.546	14.487			0.409	1.012	18.522
	1.391	1.534	13.604			1.008	0.48	19.703
	1.421	0.446	11.692			1.005	0.49	22.055
	0.603	1.39	12.293			0.581	0.801	16.929
	1.018	1.265	11.089			1.793	0.991	18.508
	1.016	1.001	10.974			1.004	1.087	20.254
	1.05	1.011	12.444			1.007	1.005	21.166
	0.976	1.013	13.938			1.009	1.011	20.088
	1.01	1.01	16.253			0.994	1.017	19.18
	1.014	1.022	12.206			0.995	0.996	18.432
	0.991	1.015	9.997			0.994	0.99	18.881
	0.999	1.022	15.898			0.993	1.016	20.189
	1.013	0.682	10.153			0.99	1.006	20.197
	1.014	0.793	12.623			1.028	1.015	19.844
	0.989	0.989	13.783			0.996	1.018	20.074
	1.005	0.99	11.192			1.011	1.006	18.916
	0.972	1.013	12.158			1.018	1.01	18.804
	1.015	0.98	13.563			1.002	1.015	19.604
p-FAK Immunohistochemistry-mouse	Control	Loaded			p-ERK Immunohistochemistry-mouse	Control	Loaded
	1.778	7.56				1.81	4.48
	0.672	9.648				0.457	9.732
	0.65	8.101				0.491	4.169
	0.982	8.994				0.498	8.591
	0.996	10.941				1.814	4.049
	0.998	9.212				1.412	4.556
	0.982	8.334				0.572	6.52
	0.989	9.057				1.022	6.541
	1.007	11.249				0.968	6.473
	1.002	8.729				0.982	6.958
	1.01	12.013				0.989	6.935
	1.005	7.146				0.953	6.33
	0.995	10.566				1.016	6.884
	0.98	9.81				0.986	6.814
	0.993	9.028				0.995	6.601

## Sheet: Fig. 7
Fig. 7A					Fig. 7B
LRG-1 Immunohistochemistry	Loaded	Loaded + FAK-I	Loaded + ERK-I		CD31 Immunohistochemistry	Loaded	Loaded + FAK-I	Loaded + ERK-I
	1.02	0.127	0.1121			1.01	0.262	0.221
	0.971	0.134	0.335			0.95	0.11	0.24
	0.76	0.063	0.059			1.02	0.212	0.221
	1.061	0.088	0.118			0.792	0.351	0.283
	1.022	0.235	0.154			1.16	0.22	0.09
	0.94	0.162	0.164			0.883	0.29	0.062
	1.03	0.098	0.173			1.01	0.173	0.34
	1.12	0.193	0.195			0.971	0.141	0.21
	0.82	0.062	0.355			1.03	0.105	0.391
	1.051	0.039	0.136			1.05	0.36	0.09
	0.72	0.083	0.133			0.961	0.26	0.152
	1.37	0.362	0.14			1.18	0.092	0.185
	0.991	0.054	0.067			0.94	0.29	0.205
	1.05	0.208	0.058			0.98	0.06	0.211
	1.262	0.053	0.093			0.992	0.221	0.24
Fig. 7D					Fig. 7C
Gross sections (mm2)	Loaded	Loaded + FAK-I	Loaded + ERK-I		Gross scar (mm2)	day 4			day 7			day 10			day 14			day 21
	4.38	2.13	0.93			Loaded	Loaded + FAK-I	Loaded + ERK-I	Loaded	Loaded + FAK-I	Loaded + ERK-I	Loaded	Loaded + FAK-I	Loaded + ERK-I	Loaded	Loaded + FAK-I	Loaded + ERK-I	Loaded	Loaded + FAK-I	Loaded + ERK-I
	3.46	0.55	0.21			2.94	1.35	1.27	7.16	3.83	4.47	19.88	7.03	8.58	31.95	13.04	10.57	46.97	11.17	11.73
	4.35	0.25	2.48			3.5	2.07	2.25	9.32	5.16	5.16	21.87	8.06	9.26	39.64	14	15.19	49.2	12.24	12.69
	4.57	0.74	0.08			4.2	2.21	2.83	10.52	5.43	6.16	29.35	8.96	11.79	46.89	14.82	18.26	52.25	20.95	21.07
	4.46	0.31	0.11			4.52	2.71	3.14	13.09	6.12	7.1	30.67	10.44	12.9	47.79	17.69	18.78	54.35	22.44	25.03
	4.77	0.12	2.23			5.44	3.1	4.45	14.76	7.3	10.55	31.72	10.89	15.36	48.43	17.93	21.52	55.55	8.73	15.2
	5.09	0.17	0.21			5.88	3.59	3.97	16.53	9.21	8.27	34.17	12.96	14.01	50.37	19.7	20.05	59.16	9.23	10.38
	4.96	0.22	0.59			6.96	4.1	4.99	17.61	12.17	11.68	35.59	17.6	16.11	52.23	22.79	23.5	63.2	6.85	23.86
	5.91	0.63	2.26			7.38	8.43	5.94	17.77	19.06	12.56	36.43	20.04	17.13	52.83	26.92	27.19	71.64	14.89	12.28
	5.83	1.35	1.13			7.62	8.92	7.79	18.48	21.88	19.85	37.15	23.62	22.65	54.91	27.77	32.23	50	21.44	22.26
	3.99	1.72	1.12			10.3	1.76	2.27	22.03	4.52	5.3	41	7.29	10.13	57.99	13.45	15.52	58.61	25.93	20
	3.56	0.62	0.71			12.97	1.13	3.68	24.73	2.21	7.86	50.13	4.37	13.33	63.21	12.38	19.81	65.48	10.17	13.22
	2.76	0.48	1.16			8.96	2.43	5.43	21.43	5.72	12.19	40.11	9.47	16.54	55.01	16.11	25.69	67.1	23.88	19.59
	3.02	2.34	0.23			5.53	3.31	7.26	15.15	8.57	13.44	33.62	11.43	17.18	49.91	18.35	28.07	57.18	17.7	17.56
	4.53	1.87	0.58			4.05	3.3	2.61	10.13	8.19	5.83	25.21	11.27	10.75	43.91	18.13	16.96	53.84	15.36	26.5
						6.69	4.07	4.8	16.95	12.1	11.24	35.38	17.48	15.67	51.86	21.6	22.95	60.46	13.98	25.1
						10.02	1.25	2.16	21.7	3.03	4.96	40.53	6.86	9.07	56.94	13.04	13.92
						11.8	1.13	2.39	22.76	2.58	5.37	49.9	5.99	10.57	58.69	13.02	16.88
						4.4	1.02	1.03	12.57	2.16	2.84	30.28	3.18	4.79	47.23	11.1	9.72
						3.09	2.4	5.15	8.41	5.7	11.69	20.83	9.23	16.36	37.15	15.01	24.17
						5.69	2.91	1.36	15.74	6.31	4.47	33.69	10.6	8.72	49.99	17.8	11.53
						3.9	3.78	4.34	9.56	9.7	10.29	22.69	15.82	15.33	39.84	21.26	20.49
						7.55	8.91	3.21	18.45	20.8	7.59	37	22.41	13.28	53.86	27.39	19.21
						4.18	1.58	2.26	10.48	4.24	5.27	28.38	7.05	9.33	44.87	13.27	15.42
						7.25	7.78	4.57	17.62	18.09	11.14	36.18	19.91	15.67	52.33	26.57	22.35
						4.26	2.02	3.1	11.31	4.7	6.29	29.76	7.83	12.87	47.09	13.62	18.33
						7.47	4.66	4.17	18.44	13	9.03	36.79	18.23	14.59	52.89	23.36	20.3
						5.45	2.08	2.66	14.79	5.36	5.97	32	8.08	11.73	48.88	14.47	18.15
						4.68	3.43	7.68	14.2	8.89	16.5	31.09	12.39	18.93	48.27	18.77	29.8
						6.7	3.15	8.01	17.15	7.9	20.85	35.51	11.06	29.38	51.98	17.99	33.1
						6.65	2.69	7.64	16.88	5.76	15.36	34.65	9.55	17.32	51.06	16.88	29.12

## Sheet: Fig. 8
Fig. 8B							Fig. 8F
Western blot-p-ELK1							Western blot-ELK1	siCTL	siELK1
Loading time (h)	0	0.5	1	2	3			1.04	0.15
	1.01	1.09	1.46	3.96	4.41			0.95	0.25
	0.98	1.06	1.32	3.45	3.67			1.06	0.33
	0.99	0.98	1.05	4.21	3.98
							Fig. 8G
Western blot-p-ELK1							Western blot-LRG-1	siCTL	Loaded + siCTL	Loaded + siELK1
Loading intensity (%)	0	5	10	15	20			1.07	3.85	1.35
	1.06	1.62	3.03	3.31	3.6			1.06	4.05	1.15
	0.94	1.72	3.01	3.11	3.32			0.97	3.57	1.42
	1.02	1.84	2.88	3.09	3.41
							Fig. 8I
Fig. 8C							Luciferase activity
Western blot-p-ELK1	Control	Loaded	Loaded + FAK-I				LRG-1	Negative	Positive	Positive	Positive	Positive
	1.05	2.87	1.33				ELK1WT	Negative	Negative	Positive	Negative	Positive
	1	2.69	1.48				Loaded (%)	Negative	Negative	Negative	Positive	Positive
	0.97	2.92	1.14					1.2	1.33	2.14	5.28	10.2
								0.8	0.87	1.34	5.79	10.5
Fig. 8E								1	0.74	1.66	6.39	9.5
Western blot-p-ELK1	Control	Loaded	Loaded + ERK-I
	1.03	2.97	1.02				Fig. 8J
	1.06	3.55	0.95				p-ELK1 Immunohistochemistry-human	Normal skin	Atrophic scar	Hypertrophic scar
	0.97	3.47	1.13					0.72	0.81	11.08
								1.08	0.79	10.64
								1.22	1.12	12.12
								0.8	1.25	9.8
								1.39	1.07	8.4
								0.86	0.74	12.5
								0.75	0.78	7.8
								1.19	1.2	10.12
								0.85	1.12	9.46
								1.01	1.08	10.22
								1.5	0.88	9.3
								0.92	0.63	9.5
								1.07	1.12	10.01
								0.83	1.35	9.9
								1.2	1.01	9.04
								0.64	1.17	12.05
								1.31	0.99	8.1
								0.95	1.16	10.09
								1.25	1.01	9.6
								1.13	1.1	10.2
							p-ELK1 Immunohistochemistry-mouse	Control	Loaded	Loaded + FAK-I	Loaded + ERK-I
								0.98	9.77	1.84	1.66
								1.02	9.63	2.05	3.56
								0.83	8.69	1.75	2.69
								0.95	12.33	3.91	4.31
								0.94	9.96	3.41	2.61
								0.99	9.4	2.36	2.71
								0.87	8.37	2.05	3.3
								1.25	10.51	1.56	1.56
								0.98	9.13	2.07	2.67
								0.78	9.06	1.15	2.68
								1.06	11.68	1.61	0.56
								0.98	11.11	0.79	2.67
								1.19	9.34	0.49	4.3
								1.31	9.92	1.86	3.77
								0.88	7.62	0.68	0.99

## Sheet: Fig. 9
Fig. 9E
Chip-qpcr
Percent input	Control		Loaded		Loaded + FAK-I		Loaded + ERK-I
	IgG	ELK1	IgG	ELK1	IgG	ELK1	IgG	ELK1
	0.02	0.033	0.03	0.354	0.02	0.068	0.019	0.056
	0.02	0.042	0.029	0.358	0.023	0.06	0.02	0.046
	0.019	0.062	0.028	0.35	0.021	0.076	0.019	0.068

## Sheet: Supplementary Fig. S1
Supplementary Fig. S1A
EdU+ cells(%)	Control	LRG-1 300 ng/ml	LRG-1 500 ng/ml
	12.48	13.93	14.46
	15.07	14.17	10.98
	9.77	10.72	10.35
Supplementary Fig. S1B
Apoptosis cells (%)	Control	LRG-1 300 ng/ml	LRG-1 500 ng/ml
	3.02	4.38	4.07
	2.09	2.28	2.04
	4.19	1.99	0.91
Supplementary Fig. S1C
Cell migration (%)	Control	LRG-1 300 ng/ml	LRG-1 500 ng/ml
	90.94	87.46	79.53
	80.46	72.97	76.71
	86.36	82.43	89.43
Supplementary Fig. S1D
Contraction (%)	Control	LRG-1 300 ng/ml	LRG-1 500 ng/ml
	14.57	16.38	16.08
	21.32	20.94	11.71
	16.46	11.43	17.91

[truncated: 3 more sheets: Supplementary Fig. S2, Supplementary Fig. S3, Supplementary Fig. S6]
